# Supplementary material for: Patterns of Abundance, Host Use, and Everglades Virus Infection in Culex (Melanoconion) cedecei Mosquitoes, Florida, USA
Source: Emerg Infect Dis. 2019 Jun;25(6):1093–100. doi: 10.3201/eid2506.180338 (PMC6537747; doi:10.3201/eid2506.180338)
Supplement: Appendix — Additional information about patterns of abundance, host use, and Everglades virus infection in Culex (Melanoconion) cedecei and other mosquitoes, Florida. [file 18-0338-Techapp-s1.xlsx]

## Sheet: Appendix Table 1
Article DOI: https://doi.org/10.3201/eid2506.180338
Patterns of Abundance, Host Use, and Everglades Virus Infection in Culex (Melanoconion) cedecei Mosquitoes, Florida, USA
Appendix Table 1. Patterns of abundance in mosquito species in Everglades National Park by region and season, Florida*
Species	Region	Mean dry season abundance	Mean wet season abundance	AIC	z	p value
Aedes taeniorhynchus	Lower	1.19_(0.32)	8.82_(2.26)	272.25	8.312	<0.001
	Middle	0.23_(0.07)	5.57_(0.78)	130.9	5.775	<0.001
	Upper	0.08_(0.05)	0.26_(0.11)	36.794	1.266	0.206
Culex atratus	Lower	1.98_(0.50)	4.35_(0.64)	169.09	3.819	<0.001
	Middle	1.35_(0.55)	9.36_(2.96)	411.38	8.583	<0.001
	Upper	0.32_(0.11)	1.50_(0.30)	91.639	3.1	0.002
Cx. cedecei	Lower	5.22_(1.52)	2.59_(0.71)	251.2	-3.897	<0.001
	Middle	3.98_(0.85)	7.07_(1.93)	295.24	3.811	<0.001
	Upper	0.69_(0.24)	5.43_(1.51)	228.22	6.488	<0.001
Cx. erraticus	Lower	0.27_(0.10)	0.38_(0.12)	45.969	-0.1	0.92
	Middle	0.73_(0.24)	1.86_(0.54)	112.93	2.051	0.04
	Upper	0.33_(0.10)	1.73_(0.40)	96.325	2.51	0.012
Cx. iolambdis	Lower	2.64_(0.87)	5.40_(1.08)	232.17	3.695	<0.001
	Middle	0.30_(0.08)	1.50_(0.72)	128.39	3.169	0.002
	Upper	0.02_(0.02)	0.00_(0.00)	4	0	1
Cx. nigripalpus	Lower	0.53_(0.13)	0.87_(0.13)	77.851	1.295	0.195
	Middle	0.26_(0.09)	0.90_(0.18)	75.596	2.317	0.02
	Upper	0.21_(0.06)	1.68_(0.29)	87.538	3.669	0.001
Cx. pilosus	Lower	0.19_(0.13)	0.34_(0.11)	52.311	0.282	0.778
	Middle	0.20_(0.10)	2.39_(0.66)	120.89	4.207	<0.001
	Upper	0.69_(0.24)	1.82_(0.24)	103.92	2.895	0.004
*Dry season runs November-March; wet season April-October. AIC, Akaike information criterion; z, ratio of the Poisson regression coefficients to the standard error.

## Sheet: Appendix Table 2
Article DOI: https://doi.org/10.3201/eid2506.180338
Patterns of Abundance, Host Use, and Everglades Virus Infection in Culex (Melanoconion) cedecei Mosquitoes, Florida, USA
Appendix Table 2. Patterns of host use in mosquito species in Everglades National Park, Florida*
Year	Month	Day	Mosquito spp.	Site	Host class	Host scientfic name	Query length	Query cover, %	% match
2016	Feb	16	Culex cedecei	Bear Lake Trail	Mammalia	Sigmodon hispidus	218	89	97
2016	Feb	16	Culex cedecei	Bear Lake Trail	NR	NR	NR	NR	NR
2016	Feb	17	Culex cedecei	Bear Lake Trail	Mammalia	Rattus norvegicus/Rattus rattus	219	86	99
2016	Feb	17	Culex cedecei	Bear Lake Trail	Mammalia	Rattus norvegicus/Rattus rattus	219	90	98
2016	Feb	17	Culex cedecei	Bear Lake Trail	Mammalia	NR	218	83	96
2016	Feb	17	Culex cedecei	Bear Lake Trail	Mammalia	Homo sapiens sapiens	NR	88	98
2016	Feb	17	Culex cedecei	Bear Lake Trail	Mammalia	Sigmodon hispidus	221	84	98
2016	Feb	17	Culex cedecei	Bear Lake Trail	Mammalia	Homo sapiens sapiens	481	86	99
2016	May	4	Culex cedecei	Bear Lake Trail	Mammalia	Rattus norvegicus/Rattus rattus	216	87	99
2016	May	4	Culex cedecei	Bear Lake Trail	NR	NR	NR	NR	NR
2016	May	4	Culex cedecei	Bear Lake Trail	Mammalia	Sigmodon hispidus	214	87	99
2016	May	4	Culex cedecei	Bear Lake Trail	Mammalia	Rattus norvegicus/Rattus rattus	219	84	99
2016	May	4	Culex cedecei	Bear Lake Trail	Mammalia	Sigmodon hispidus	215	85	98
2016	May	4	Culex cedecei	Bear Lake Trail	Mammalia	Sigmodon hispidus	221	76	95
2016	May	4	Culex cedecei	Bear Lake Trail	Mammalia	Homo sapiens sapiens	NR	91	98
2016	May	5	Culex cedecei	Bear Lake Trail	Mammalia	Sigmodon hispidus	221	85	99
2016	May	5	Culex cedecei	Bear Lake Trail	Mammalia	Sigmodon hispidus	220	85	99
2016	May	6	Culex cedecei	Bear Lake Trail	Mammalia	Sigmodon hispidus	222	84	99
2016	May	6	Culex cedecei	Bear Lake Trail	Mammalia	Rattus norvegicus/Rattus rattus	218	84	99
2016	May	6	Culex cedecei	Bear Lake Trail	Mammalia	Sigmodon hispidus	218	79	95
2016	Jun	11	Culex cedecei	Bear Lake Trail	Mammalia	Sigmodon hispidus	213	91	98
2016	Jun	14	Culex cedecei	Bear Lake Trail	Mammalia	Sigmodon hispidus	214	92	97
2016	Jun	14	Culex cedecei	Bear Lake Trail	Mammalia	Sigmodon hispidus	216	91	98
2016	Jun	14	Culex cedecei	Bear Lake Trail	Mammalia	Rattus rattus	NR	80	99
2016	Jun	14	Culex cedecei	Bear Lake Trail	Mammalia	Sigmodon hispidus	214	91	98
2016	Jun	14	Culex cedecei	Bear Lake Trail	Mammalia	Sigmodon hispidus	225	81	98
2016	Jun	14	Culex cedecei	Bear Lake Trail	Mammalia	Sigmodon hispidus	225	87	98
2016	Aug	16	Culex cedecei	Bear Lake Trail	Mammalia	Sigmodon hispidus	216	91	98
2015	Dec	15	Culex cedecei	Coot Bay Pond	Mammalia	Odocoileus virginianus	217	89	98
2016	Feb	16	Culex cedecei	Coot Bay Pond	Mammalia	Rattus norvegicus/Rattus rattus	220	86	98
2016	Feb	16	Culex cedecei	Coot Bay Pond	Mammalia	Rattus norvegicus/Rattus rattus	215	91	98
2016	Jun	12	Culex cedecei	Ficus Pond	NR	NR	NR	NR	NR
2016	Aug	20	Culex cedecei	Ficus Pond	NR	NR	NR	NR	NR
2016	Aug	20	Culex cedecei	Ficus Pond	Mammalia	Peromyscus gossypinus	221	84	100
2016	Aug	20	Culex cedecei	Ficus Pond	NR	NR	NR	NR	NR
2016	Aug	18	Culex cedecei	Ficus Pond	Mammalia	Oryzomys palustris	231	85	100
2016	Aug	17	Culex cedecei	Ficus Pond	Mammalia	NR	NR	NR	96
2016	Jun	13	Culex cedecei	Sweetbay Pond	Mammalia	Sigmodon hispidus	224	83	99
2016	Aug	19	Culex cedecei	Sweetbay Pond	Mammalia	Sigmodon hispidus	214	92	98
2016	Feb	18	Culex cedecei	Long Pine Key campground	Mammalia	Sigmodon hispidus	219	78	99
2016	Feb	18	Culex cedecei	Long Pine Key campground	Mammalia	Sigmodon hispidus	221	84	99
2016	Feb	17	Culex cedecei	Long Pine Key campground	Mammalia	Sigmodon hispidus	220	90	97
2016	Feb	17	Culex cedecei	Long Pine Key campground	NR	NR	NR	NR	NR
2016	May	5	Culex cedecei	Mahogany Hammock	Mammalia	Sigmodon hispidus	222	84	99
2016	May	7	Culex cedecei	Mahogany Hammock	Mammalia	Sigmodon hispidus	220	85	99
2016	Jun	10	Culex cedecei	Mahogany Hammock	Mammalia	Sigmodon hispidus	219	85	97
2016	Jun	10	Culex cedecei	Mahogany Hammock	NR	NR	NR	NR	NR
2015	Dec	15	Culex cedecei	NIne Mile Pond	Mammalia	Sigmodon hispidus	215	91	96
2015	Dec	15	Culex cedecei	NIne Mile Pond	Mammalia	Sigmodon hispidus	597	31	97
2015	Dec	15	Culex cedecei	NIne Mile Pond	Mammalia	Sigmodon hispidus	915	20	99
2015	Dec	16	Culex cedecei	NIne Mile Pond	Mammalia	Sigmodon hispidus	810	23	99
2015	Dec	16	Culex cedecei	NIne Mile Pond	Mammalia	Sigmodon hispidus	939	14	99
2016	Feb	16	Culex cedecei	NIne Mile Pond	Mammalia	Sigmodon hispidus	219	85	98
2016	Feb	16	Culex cedecei	NIne Mile Pond	Mammalia	Peromyscus gossypinus	219	80	100
2016	Feb	16	Culex cedecei	NIne Mile Pond	Mammalia	Peromyscus gossypinus	219	85	99
2016	Feb	18	Culex cedecei	NIne Mile Pond	Mammalia	Sylvilagus floridanus	NR	91	98
2016	Feb	17	Culex cedecei	NIne Mile Pond	Mammalia	Sigmodon hispidus	221	84	96
2016	Feb	17	Culex cedecei	NIne Mile Pond	Mammalia	Sigmodon hispidus	219	85	98
2016	Feb	17	Culex cedecei	NIne Mile Pond	Mammalia	Peromyscus gossypinus	220	84	100
2016	Feb	17	Culex cedecei	NIne Mile Pond	NR	NR	NR	NR	NR
2016	Feb	17	Culex cedecei	NIne Mile Pond	Mammalia	Sigmodon hispidus	220	61	99
2016	Feb	17	Culex cedecei	NIne Mile Pond	Mammalia	Sigmodon hispidus	217	80	98
2016	May	5	Culex cedecei	NIne Mile Pond	Mammalia	Sigmodon hispidus	595	31	99
2016	May	5	Culex cedecei	NIne Mile Pond	Mammalia	Sigmodon hispidus	405	46	98
2016	May	5	Culex cedecei	NIne Mile Pond	Mammalia	Sigmodon hispidus	443	42	99
2016	May	5	Culex cedecei	NIne Mile Pond	Mammalia	Homo sapiens sapiens	NR	86	97
2016	May	4	Culex cedecei	NIne Mile Pond	NR	NR	NR	NR	NR
2016	May	4	Culex cedecei	NIne Mile Pond	NR	NR	NR	NR	NR
2016	May	4	Culex cedecei	NIne Mile Pond	NR	NR	NR	NR	NR
2016	May	4	Culex cedecei	NIne Mile Pond	Mammalia	Homo sapiens sapiens	NR	91	98
2016	May	6	Culex cedecei	NIne Mile Pond	NR	NR	NR	NR	NR
2016	Jun	10	Culex cedecei	NIne Mile Pond	Mammalia	Sigmodon hispidus	221	88	98
2016	Jun	10	Culex cedecei	NIne Mile Pond	Mammalia	Peromyscus gossypinus	221	84	99
2016	Jun	10	Culex cedecei	NIne Mile Pond	NR	NR	NR	NR	NR
2016	Jun	10	Culex cedecei	NIne Mile Pond	Mammalia	Sigmodon hispidus	221	86	98
2016	Jun	10	Culex cedecei	NIne Mile Pond	Mammalia	Sigmodon hispidus	220	84	98
2016	Jun	10	Culex cedecei	NIne Mile Pond	Mammalia	NR	203	96	96
2016	Jun	10	Culex cedecei	NIne Mile Pond	NR	NR	NR	NR	NR
2016	Jun	10	Culex cedecei	NIne Mile Pond	Mammalia	Sigmodon hispidus	218	77	100
2016	Jun	10	Culex cedecei	NIne Mile Pond	Mammalia	Sigmodon hispidus	220	85	99
2016	Jun	10	Culex cedecei	NIne Mile Pond	NR	NR	NR	NR	NR
2016	Jun	10	Culex cedecei	NIne Mile Pond	Mammalia	Sigmodon hispidus	219	85	98
2016	Jun	10	Culex cedecei	NIne Mile Pond	NR	NR	NR	NR	NR
2016	Jun	10	Culex cedecei	NIne Mile Pond	Mammalia	Homo sapiens sapiens	NR	91	99
2016	Jun	10	Culex cedecei	NIne Mile Pond	Mammalia	Peromyscus gossypinus	218	85	100
2016	Jun	11	Culex cedecei	NIne Mile Pond	Mammalia	Sigmodon hispidus	218	85	99
2016	Jun	11	Culex cedecei	NIne Mile Pond	Mammalia	Sigmodon hispidus	215	92	98
2016	Jun	11	Culex cedecei	NIne Mile Pond	NR	NR	NR	NR	NR
2016	Jun	11	Culex cedecei	NIne Mile Pond	NR	NR	NR	NR	NR
2016	Jun	11	Culex cedecei	NIne Mile Pond	Mammalia	Sigmodon hispidus	214	86	98
2016	Jun	11	Culex cedecei	NIne Mile Pond	Mammalia	Homo sapiens sapiens	NR	85	98
2016	Jun	11	Culex cedecei	NIne Mile Pond	NR	NR	NR	NR	NR
2016	Jun	12	Culex cedecei	NIne Mile Pond	Mammalia	Sigmodon hispidus	216	86	99
2016	Jun	12	Culex cedecei	NIne Mile Pond	NR	NR	NR	NR	NR
2016	Jun	13	Culex cedecei	NIne Mile Pond	Mammalia	Sigmodon hispidus	940	18	98
2016	Jun	13	Culex cedecei	NIne Mile Pond	Mammalia	Sigmodon hispidus	305	56	100
2016	Jun	13	Culex cedecei	NIne Mile Pond	NR	NR	NR	NR	NR
2016	Jun	13	Culex cedecei	NIne Mile Pond	Mammalia	Peromyscus gossypinus	217	86	99
2016	Jun	13	Culex cedecei	NIne Mile Pond	Mammalia	Sigmodon hispidus	211	84	98
2016	Jun	13	Culex cedecei	NIne Mile Pond	NR	NR	NR	NR	NR
2016	Jun	13	Culex cedecei	NIne Mile Pond	Mammalia	Peromyscus gossypinus	219	84	98
2016	Jun	13	Culex cedecei	NIne Mile Pond	Mammalia	Homo sapiens sapiens	NR	86	99
2016	Jun	13	Culex cedecei	NIne Mile Pond	Mammalia	Homo sapiens sapiens	NR	92	99
2016	Jun	13	Culex cedecei	NIne Mile Pond	Mammalia	Homo sapiens sapiens	NR	91	99
2016	Jun	13	Culex cedecei	NIne Mile Pond	Mammalia	Sigmodon hispidus	541	31	100
2016	Jun	13	Culex cedecei	NIne Mile Pond	Mammalia	Homo sapiens sapiens	NR	86	100
2016	Jun	13	Culex cedecei	NIne Mile Pond	Mammalia	Sigmodon hispidus	299	62	98
2016	Feb	16	Culex cedecei	NIne Mile Pond	Mammalia	Rattus rattus	NR	89	98
2016	Feb	16	Culex cedecei	NIne Mile Pond	Mammalia	Sigmodon hispidus	222	84	99
2016	Feb	17	Culex cedecei	NIne Mile Pond	Mammalia	NR	215	90	95
2016	Feb	17	Culex cedecei	NIne Mile Pond	Mammalia	Peromyscus gossypinus	221	84	99
2016	Feb	17	Culex cedecei	NIne Mile Pond	NR	NR	NR	NR	NR
2016	May	3	Culex cedecei	NIne Mile Pond	NR	NR	NR	NR	NR
2016	May	4	Culex cedecei	NIne Mile Pond	Mammalia	Sigmodon hispidus	220	90	98
2015	Dec	15	Culex cedecei	NIne Mile Pond	Mammalia	Sigmodon hispidus	220	85	98
2016	Jun	14	Culex cedecei	NIne Mile Pond	Mammalia	Sigmodon hispidus	216	87	98
2016	Jun	14	Culex cedecei	NIne Mile Pond	Mammalia	Sigmodon hispidus	213	88	98
2016	Jun	14	Culex cedecei	NIne Mile Pond	NR	NR	NR	NR	NR
2016	Jun	14	Culex cedecei	NIne Mile Pond	Mammalia	Sigmodon hispidus	218	86	99
2016	Jun	14	Culex cedecei	NIne Mile Pond	Mammalia	Rattus norvegicus/Rattus rattus	222	61	97
2016	Jun	14	Culex cedecei	NIne Mile Pond	Mammalia	Sigmodon hispidus	215	87	99
2016	Aug	16	Culex cedecei	NIne Mile Pond	Mammalia	Homo sapiens sapiens	225	77	99
2016	Aug	16	Culex cedecei	NIne Mile Pond	Mammalia	Homo sapiens sapiens	218	79	95
2016	Aug	17	Culex cedecei	NIne Mile Pond	Mammalia	Sigmodon hispidus	220	85	99
2016	Aug	17	Culex cedecei	NIne Mile Pond	NR	NR	NR	NR	NR
2016	Aug	17	Culex cedecei	NIne Mile Pond	Mammalia	Sigmodon hispidus	218	86	99
2016	Aug	17	Culex cedecei	NIne Mile Pond	Mammalia	Sigmodon hispidus	217	85	99
2016	Aug	18	Culex cedecei	NIne Mile Pond	Mammalia	Sigmodon hispidus	438	41	98
2016	Aug	18	Culex cedecei	NIne Mile Pond	Mammalia	Sigmodon hispidus	317	62	99
2016	Aug	18	Culex cedecei	NIne Mile Pond	NR	NR	NR	NR	NR
2016	Aug	18	Culex cedecei	NIne Mile Pond	NR	NR	NR	NR	NR
2016	Aug	19	Culex cedecei	NIne Mile Pond	Mammalia	Sigmodon hispidus	218	89	98
2016	Aug	19	Culex cedecei	NIne Mile Pond	NR	NR	NR	NR	NR
2016	Aug	19	Culex cedecei	NIne Mile Pond	Mammalia	Sigmodon hispidus	220	85	99
2016	Aug	19	Culex cedecei	NIne Mile Pond	NR	NR	NR	NR	NR
2016	Aug	19	Culex cedecei	NIne Mile Pond	NR	NR	NR	NR	NR
2016	Aug	20	Culex cedecei	NIne Mile Pond	Mammalia	Sigmodon hispidus	213	92	98
2016	Aug	20	Culex cedecei	NIne Mile Pond	Mammalia	Sigmodon hispidus	219	87	99
2016	Aug	20	Culex cedecei	NIne Mile Pond	NR	NR	NR	NR	NR
2016	Aug	20	Culex cedecei	NIne Mile Pond	NR	NR	NR	NR	NR
2016	Aug	20	Culex cedecei	NIne Mile Pond	NR	NR	NR	NR	NR
2016	Aug	20	Culex cedecei	NIne Mile Pond	NR	NR	NR	NR	NR
2016	Aug	20	Culex cedecei	NIne Mile Pond	NR	NR	NR	NR	NR
2016	Aug	20	Culex cedecei	NIne Mile Pond	NR	NR	NR	NR	NR
2016	Aug	20	Culex cedecei	NIne Mile Pond	NR	NR	NR	NR	NR
2016	Aug	20	Culex cedecei	NIne Mile Pond	NR	NR	NR	NR	NR
2016	Jun	11	Culex cedecei	Pa-hay-okee Overlook	Mammalia	Sigmodon hispidus	215	92	97
2016	Jun	12	Culex cedecei	Paurotis Pond	Reptilia	Anolis sagrei	NR	95	98
2016	Jun	12	Culex cedecei	Paurotis Pond	Mammalia	Peromyscus gossypinus	215	86	99
2016	Jun	12	Culex cedecei	Paurotis Pond	Mammalia	Sigmodon hispidus	218	89	97
2016	Jun	12	Culex cedecei	Paurotis Pond	Mammalia	Sigmodon hispidus	218	85	98
2016	Jun	13	Culex cedecei	Paurotis Pond	NR	NR	NR	NR	NR
2016	Jun	14	Culex cedecei	Paurotis Pond	NR	NR	NR	NR	NR
2016	Jun	14	Culex cedecei	Paurotis Pond	Mammalia	NR	NR	NR	NR
2016	Jun	14	Culex cedecei	Paurotis Pond	Mammalia	Sigmodon hispidus	216	90	98
2016	Jun	14	Culex cedecei	Paurotis Pond	NR	NR	NR	NR	NR
2016	Jun	14	Culex cedecei	Paurotis Pond	Mammalia	Sigmodon hispidus	218	90	97
2016	Jun	14	Culex cedecei	Paurotis Pond	Mammalia	Sigmodon hispidus	435	45	98
2016	Jun	14	Culex cedecei	Paurotis Pond	Mammalia	Sigmodon hispidus	215	91	98
2016	Jun	14	Culex cedecei	Paurotis Pond	Mammalia	Sigmodon hispidus	218	67	97
2016	Jun	10	Culex cedecei	Pinelands	Mammalia	Homo sapiens sapiens	NR	85	99
2016	Jun	10	Culex cedecei	Pinelands	NR	NR	NR	NR	NR
2016	Jun	12	Culex cedecei	Pinelands	NR	NR	NR	NR	NR
2016	Jun	13	Culex cedecei	Pinelands	Mammalia	Sigmodon hispidus	211	91	97
2016	Jun	13	Culex cedecei	Pinelands	Mammalia	Sigmodon hispidus	214	91	98
2016	Jun	13	Culex cedecei	Pinelands	Mammalia	Sigmodon hispidus	220	85	98
2016	Jun	13	Culex cedecei	Pinelands	NR	NR	NR	NR	NR
2016	Jun	13	Culex cedecei	Pinelands	Mammalia	Homo sapiens sapiens	223	84	97
2016	Jun	14	Culex cedecei	Pinelands	Mammalia	Sigmodon hispidus	221	85	99
2016	Jun	14	Culex cedecei	Pinelands	Mammalia	Sigmodon hispidus	214	92	97
2016	Jun	14	Culex cedecei	Pinelands	Mammalia	Sigmodon hispidus	214	85	99
2016	Aug	18	Culex cedecei	Pinelands	Mammalia	Sigmodon hispidus	213	92	98
2016	Aug	18	Culex cedecei	Pinelands	Mammalia	Sigmodon hispidus	204	96	98
2016	Aug	18	Culex cedecei	Pinelands	Mammalia	Sigmodon hispidus	217	90	99
2016	Aug	18	Culex cedecei	Pinelands	NR	NR	NR	NR	NR
2016	Aug	20	Culex cedecei	Pinelands	NR	NR	NR	NR	NR
2016	Aug	17	Culex cedecei	Pinelands	NR	NR	NR	NR	NR
2016	Aug	16	Culex cedecei	Pinelands	Mammalia	Sigmodon hispidus	213	88	99
2015	Dec	15	Culex cedecei	Royal Palm North	NR	NR	NR	NR	NR
2016	May	6	Culex cedecei	Royal Palm North	Mammalia	Rattus norvegicus/Rattus rattus	215	90	98
2016	May	6	Culex cedecei	Royal Palm North	Mammalia	Rattus norvegicus/Rattus rattus	221	86	98
2016	May	4	Culex cedecei	Royal Palm North	Mammalia	Rattus norvegicus/Rattus rattus	218	85	98
2016	May	3	Culex cedecei	Royal Palm North	Mammalia	Rattus norvegicus/Rattus rattus	218	86	99
2016	Jun	10	Culex cedecei	Royal Palm North	Mammalia	Rattus norvegicus/Rattus rattus	675	28	98
2016	Jun	10	Culex cedecei	Royal Palm North	Mammalia	Rattus norvegicus/Rattus rattus	217	90	98
2016	Jun	10	Culex cedecei	Royal Palm North	Mammalia	Rattus norvegicus/Rattus rattus	217	91	98
2016	Jun	10	Culex cedecei	Royal Palm North	Mammalia	Sigmodon hispidus	219	85	98
2016	Jun	10	Culex cedecei	Royal Palm North	Mammalia	Rattus norvegicus/Rattus rattus	218	84	99
2016	Jun	10	Culex cedecei	Royal Palm North	Mammalia	Homo sapiens sapiens	NR	91	99
2016	Jun	11	Culex cedecei	Royal Palm North	Mammalia	Sigmodon hispidus	213	92	97
2016	Jun	11	Culex cedecei	Royal Palm North	Mammalia	Rattus norvegicus/Rattus rattus	214	87	99
2016	Jun	11	Culex cedecei	Royal Palm North	Mammalia	Rattus norvegicus/Rattus rattus	217	87	98
2016	Jun	11	Culex cedecei	Royal Palm North	Mammalia	Homo sapiens sapiens	220	83	96
2016	Jun	11	Culex cedecei	Royal Palm North	Mammalia	Rattus norvegicus/Rattus rattus	219	81	99
2016	Jun	12	Culex cedecei	Royal Palm North	Mammalia	Rattus norvegicus/Rattus rattus	217	90	97
2016	Jun	13	Culex cedecei	Royal Palm North	Mammalia	Rattus norvegicus/Rattus rattus	213	88	99
2016	Jun	13	Culex cedecei	Royal Palm North	Mammalia	Sigmodon hispidus	224	83	99
2015	Dec	15	Culex cedecei	Royal Palm North	Mammalia	Rattus norvegicus/Rattus rattus	217	87	99
2016	Feb	16	Culex cedecei	Royal Palm North	Mammalia	Sigmodon hispidus	224	79	100
2016	Jun	14	Culex cedecei	Royal Palm North	Mammalia	Rattus norvegicus/Rattus rattus	213	92	97
2016	Jun	14	Culex cedecei	Royal Palm North	Mammalia	Rattus norvegicus/Rattus rattus	397	47	97
2016	Jun	14	Culex cedecei	Royal Palm North	Mammalia	Homo sapiens sapiens	220	75	98
2016	Aug	16	Culex cedecei	Royal Palm North	Mammalia	Homo sapiens sapiens	216	80	98
2016	Aug	16	Culex cedecei	Royal Palm North	Mammalia	Rattus norvegicus/Rattus rattus	220	85	99
2016	Aug	16	Culex cedecei	Royal Palm North	Mammalia	Sigmodon hispidus	224	87	98
2016	Aug	16	Culex cedecei	Royal Palm North	Mammalia	Rattus rattus	234	91	99
2016	Aug	16	Culex cedecei	Royal Palm North	NR	NR	NR	NR	NR
2016	Aug	16	Culex cedecei	Royal Palm North	Mammalia	Sigmodon hispidus	217	90	98
2016	Aug	16	Culex cedecei	Royal Palm North	Mammalia	Rattus rattus	NR	94	99
2016	Aug	16	Culex cedecei	Royal Palm North	Mammalia	Rattus norvegicus/Rattus rattus	217	88	99
2016	Aug	16	Culex cedecei	Royal Palm North	Mammalia	Homo sapiens sapiens	NR	87	100
2016	Aug	17	Culex cedecei	Royal Palm North	Mammalia	Sigmodon hispidus	220	85	100
2016	Aug	17	Culex cedecei	Royal Palm North	Mammalia	Sigmodon hispidus	223	84	99
2016	Aug	17	Culex cedecei	Royal Palm North	Mammalia	Rattus rattus	NR	79	99
2016	Aug	17	Culex cedecei	Royal Palm North	Mammalia	Sigmodon hispidus	216	91	98
2016	Aug	17	Culex cedecei	Royal Palm North	Mammalia	Rattus norvegicus/Rattus rattus	225	84	100
2016	Aug	17	Culex cedecei	Royal Palm North	Mammalia	Homo sapiens sapiens	NR	86	100
2016	Aug	17	Culex cedecei	Royal Palm North	Mammalia	Sigmodon hispidus	217	90	98
2016	Aug	17	Culex cedecei	Royal Palm North	Mammalia	Sigmodon hispidus	215	92	98
2016	Aug	17	Culex cedecei	Royal Palm North	Mammalia	Rattus norvegicus/Rattus rattus	218	88	99
2016	Aug	17	Culex cedecei	Royal Palm North	Mammalia	Homo sapiens sapiens	NR	91	95
2016	Aug	17	Culex cedecei	Royal Palm North	NR	NR	NR	NR	NR
2016	Aug	17	Culex cedecei	Royal Palm North	Mammalia	Rattus norvegicus/Rattus rattus	219	87	98
2016	Aug	17	Culex cedecei	Royal Palm North	Mammalia	Rattus norvegicus/Rattus rattus	218	90	99
2016	Aug	17	Culex cedecei	Royal Palm North	Mammalia	Rattus norvegicus/Rattus rattus	218	88	99
2016	Aug	17	Culex cedecei	Royal Palm North	Mammalia	Rattus norvegicus/Rattus rattus	223	86	99
2016	Aug	17	Culex cedecei	Royal Palm North	Mammalia	Rattus rattus	NR	91	99
2016	Aug	17	Culex cedecei	Royal Palm North	Mammalia	Rattus norvegicus/Rattus rattus	226	81	97
2016	Aug	17	Culex cedecei	Royal Palm North	Mammalia	Rattus rattus	NR	90	100
2016	Aug	18	Culex cedecei	Royal Palm North	Mammalia	Rattus norvegicus/Rattus rattus	217	88	100
2016	Aug	18	Culex cedecei	Royal Palm North	NR	NR	NR	NR	NR
2016	Aug	18	Culex cedecei	Royal Palm North	Mammalia	Rattus norvegicus/Rattus rattus	219	84	99
2016	Aug	18	Culex cedecei	Royal Palm North	Mammalia	Rattus norvegicus/Rattus rattus	216	88	100
2016	Aug	18	Culex cedecei	Royal Palm North	Mammalia	Rattus norvegicus/Rattus rattus	223	86	99
2016	Aug	18	Culex cedecei	Royal Palm North	Mammalia	Rattus rattus	NR	91	99
2016	Aug	18	Culex cedecei	Royal Palm North	Mammalia	Rattus norvegicus/Rattus rattus	221	87	99
2016	Aug	18	Culex cedecei	Royal Palm North	Mammalia	Rattus norvegicus/Rattus rattus	221	87	99
2016	Aug	18	Culex cedecei	Royal Palm North	Mammalia	Rattus rattus	NR	89	99
2016	Aug	18	Culex cedecei	Royal Palm North	Mammalia	Rattus norvegicus/Rattus rattus	217	88	100
2016	Aug	18	Culex cedecei	Royal Palm North	Mammalia	Rattus norvegicus/Rattus rattus	216	89	99
2016	Aug	18	Culex cedecei	Royal Palm North	Mammalia	Rattus rattus	NR	76	100
2016	Aug	18	Culex cedecei	Royal Palm North	Mammalia	Rattus norvegicus/Rattus rattus	213	90	100
2016	Aug	19	Culex cedecei	Royal Palm North	Mammalia	Sigmodon hispidus	224	83	99
2016	Aug	19	Culex cedecei	Royal Palm North	Mammalia	Rattus norvegicus/Rattus rattus	215	91	98
2016	Aug	19	Culex cedecei	Royal Palm North	Mammalia	Sigmodon hispidus	197	94	100
2016	Aug	19	Culex cedecei	Royal Palm North	Mammalia	Rattus norvegicus/Rattus rattus	316	61	99
2016	Aug	19	Culex cedecei	Royal Palm North	Mammalia	Rattus norvegicus/Rattus rattus	216	91	99
2016	Aug	19	Culex cedecei	Royal Palm North	Mammalia	Sigmodon hispidus	222	84	99
2016	Aug	19	Culex cedecei	Royal Palm North	Mammalia	Rattus norvegicus/Rattus rattus	219	84	100
2016	Aug	19	Culex cedecei	Royal Palm North	Mammalia	Rattus norvegicus/Rattus rattus	221	87	99
2016	Aug	19	Culex cedecei	Royal Palm North	Mammalia	Sigmodon hispidus	219	89	98
2016	Aug	19	Culex cedecei	Royal Palm North	Mammalia	Rattus rattus	NR	91	99
2016	Aug	19	Culex cedecei	Royal Palm North	Mammalia	Rattus norvegicus/Rattus rattus	221	85	100
2016	Aug	19	Culex cedecei	Royal Palm North	NR	NR	NR	NR	NR
2016	Aug	19	Culex cedecei	Royal Palm North	Mammalia	Rattus norvegicus/Rattus rattus	223	85	100
2016	Aug	19	Culex cedecei	Royal Palm North	Mammalia	Rattus rattus	NR	75	99
2016	Aug	19	Culex cedecei	Royal Palm North	Mammalia	Rattus norvegicus/Rattus rattus	218	87	100
2016	Aug	19	Culex cedecei	Royal Palm North	Mammalia	Rattus norvegicus/Rattus rattus	222	85	100
2016	Aug	19	Culex cedecei	Royal Palm North	Mammalia	Rattus norvegicus/Rattus rattus	218	87	100
2016	Aug	19	Culex cedecei	Royal Palm North	Mammalia	Rattus norvegicus/Rattus rattus	219	85	100
2016	Aug	20	Culex cedecei	Royal Palm North	Mammalia	Rattus norvegicus/Rattus rattus	220	85	99
2016	Aug	20	Culex cedecei	Royal Palm North	Mammalia	Sigmodon hispidus	218	89	99
2016	Aug	20	Culex cedecei	Royal Palm North	Mammalia	Rattus norvegicus/Rattus rattus	220	77	100
2016	Aug	20	Culex cedecei	Royal Palm North	Mammalia	Sigmodon hispidus	219	85	99
2016	Aug	20	Culex cedecei	Royal Palm North	Mammalia	Rattus rattus	NR	88	99
2016	Aug	20	Culex cedecei	Royal Palm North	Mammalia	Lontra canadensis	220	85	99
2016	Aug	20	Culex cedecei	Royal Palm North	NR	NR	NR	NR	NR
2016	Aug	20	Culex cedecei	Royal Palm North	Mammalia	Homo sapiens sapiens	NR	85	95
2016	Aug	20	Culex cedecei	Royal Palm North	NR	NR	NR	NR	NR
2016	Aug	20	Culex cedecei	Royal Palm North	Mammalia	Rattus norvegicus/Rattus rattus	215	88	99
2016	Aug	20	Culex cedecei	Royal Palm North	Mammalia	Homo sapiens sapiens	219	85	96
2016	Aug	20	Culex cedecei	Royal Palm North	Mammalia	Rattus norvegicus/Rattus rattus	221	85	95
2016	Aug	20	Culex cedecei	Royal Palm North	NR	NR	NR	NR	NR
2016	Aug	20	Culex cedecei	Royal Palm North	NR	NR	NR	NR	NR
2016	Aug	20	Culex cedecei	Royal Palm North	Mammalia	Sigmodon hispidus	216	91	98
2016	Aug	20	Culex cedecei	Royal Palm North	Mammalia	Rattus norvegicus/Rattus rattus	217	88	99
2016	Aug	20	Culex cedecei	Royal Palm North	Mammalia	Rattus norvegicus/Rattus rattus	214	87	99
2016	Aug	20	Culex cedecei	Royal Palm North	Mammalia	Homo sapiens sapiens	220	84	99
2016	Aug	20	Culex cedecei	Royal Palm North	Mammalia	Homo sapiens sapiens	216	79	97
2016	Aug	20	Culex cedecei	Royal Palm North	Mammalia	Rattus norvegicus/Rattus rattus	218	86	100
2016	Aug	20	Culex cedecei	Royal Palm North	Mammalia	Rattus norvegicus/Rattus rattus	219	87	99
2016	Aug	20	Culex cedecei	Royal Palm North	Mammalia	Sigmodon hispidus	221	85	99
2016	Aug	20	Culex cedecei	Royal Palm North	Mammalia	Rattus norvegicus/Rattus rattus	214	86	100
2016	Aug	20	Culex cedecei	Royal Palm North	Mammalia	Sigmodon hispidus	222	87	98
2016	Aug	20	Culex cedecei	Royal Palm North	Mammalia	Homo sapiens sapiens	223	77	98
2016	Aug	20	Culex cedecei	Royal Palm North	Mammalia	Rattus norvegicus/Rattus rattus	219	85	99
2016	Aug	20	Culex cedecei	Royal Palm North	Mammalia	Rattus norvegicus/Rattus rattus	214	89	99
2016	Aug	20	Culex cedecei	Royal Palm North	Mammalia	Sigmodon hispidus	396	50	98
2016	Aug	20	Culex cedecei	Royal Palm North	Mammalia	Rattus norvegicus/Rattus rattus	216	87	100
2016	Aug	20	Culex cedecei	Royal Palm North	Mammalia	Sigmodon hispidus	221	85	99
2016	Aug	20	Culex cedecei	Royal Palm North	NR	NR	NR	NR	NR
2016	Feb	17	Culex cedecei	Mahogany Hammock East	Mammalia	Sigmodon hispidus	217	78	100
2016	Feb	17	Culex cedecei	Mahogany Hammock East	Mammalia	Sigmodon hispidus	215	79	100
2016	May	4	Culex cedecei	Mahogany Hammock East	NR	NR	NR	NR	NR
2016	May	5	Culex cedecei	Mahogany Hammock East	Mammalia	Sigmodon hispidus	216	91	97
2016	Jun	10	Culex cedecei	Mahogany Hammock East	Mammalia	Sigmodon hispidus	721	27	98
2016	Jun	10	Culex cedecei	Mahogany Hammock East	Mammalia	Sigmodon hispidus	631	29	99
2016	Jun	10	Culex cedecei	Mahogany Hammock East	Mammalia	Sigmodon hispidus	518	36	99
2016	Jun	11	Culex cedecei	Mahogany Hammock East	NR	NR	NR	NR	NR
2016	Jun	11	Culex cedecei	Mahogany Hammock East	Mammalia	Sigmodon hispidus	220	85	98
2016	Jun	11	Culex cedecei	Mahogany Hammock East	Mammalia	Homo sapiens sapiens	NR	91	99
2016	Jun	12	Culex cedecei	Mahogany Hammock East	NR	NR	NR	NR	NR
2016	Jun	12	Culex cedecei	Mahogany Hammock East	Mammalia	Sigmodon hispidus	213	87	98
2016	Jun	12	Culex cedecei	Mahogany Hammock East	Reptilia	Anolis sagrei	NR	77	98
2016	Jun	12	Culex cedecei	Mahogany Hammock East	Reptilia	Anolis sagrei	NR	78	98
2016	Jun	14	Culex cedecei	Mahogany Hammock East	Mammalia	Sigmodon hispidus	445	42	99
2016	Jun	14	Culex cedecei	Mahogany Hammock East	NR	NR	NR	NR	NR
2016	Jun	14	Culex cedecei	Mahogany Hammock East	NR	NR	NR	NR	NR
2016	Jun	14	Culex cedecei	Mahogany Hammock East	NR	NR	NR	NR	NR
2016	Jun	14	Culex cedecei	Mahogany Hammock East	NR	NR	NR	NR	NR
2016	Jun	14	Culex cedecei	Mahogany Hammock East	NR	NR	NR	NR	NR
2016	Aug	19	Culex cedecei	Mahogany Hammock East	Mammalia	Sigmodon hispidus	213	92	98
2016	Aug	19	Culex cedecei	Mahogany Hammock East	NR	NR	NR	NR	NR
2016	Aug	19	Culex cedecei	Mahogany Hammock East	NR	NR	NR	NR	NR
2016	Aug	16	Culex cedecei	Mahogany Hammock East	Mammalia	Sigmodon hispidus	218	90	98
2016	Aug	16	Culex cedecei	Mahogany Hammock East	Mammalia	Sigmodon hispidus	439	44	98
2016	Aug	16	Culex cedecei	Mahogany Hammock East	Mammalia	Sigmodon hispidus	358	55	98
2016	Aug	16	Culex cedecei	Mahogany Hammock East	Mammalia	Sigmodon hispidus	404	46	99
2016	Aug	20	Culex cedecei	Mahogany Hammock East	NR	NR	NR	NR	NR
2016	Aug	20	Culex cedecei	Mahogany Hammock East	Mammalia	Sigmodon hispidus	558	33	99
2016	Aug	20	Culex cedecei	Mahogany Hammock East	NR	NR	NR	NR	NR
2016	Aug	20	Culex cedecei	Mahogany Hammock East	Mammalia	Sigmodon hispidus	533	35	99
2016	Aug	20	Culex cedecei	Mahogany Hammock East	NR	NR	NR	NR	NR
2016	Aug	20	Culex cedecei	Mahogany Hammock East	Mammalia	Sigmodon hispidus	513	38	98
2016	Aug	20	Culex cedecei	Mahogany Hammock East	Mammalia	Sigmodon hispidus	508	38	98
2016	Aug	20	Culex cedecei	Mahogany Hammock East	NR	NR	NR	NR	NR
2016	Aug	20	Culex cedecei	Mahogany Hammock East	Mammalia	Sigmodon hispidus	394	50	97
2016	Aug	20	Culex cedecei	Mahogany Hammock East	Mammalia	Sigmodon hispidus	358	52	99
2016	Aug	20	Culex cedecei	Mahogany Hammock East	Mammalia	Sigmodon hispidus	782	25	98
2016	Aug	20	Culex cedecei	Mahogany Hammock East	Mammalia	Odocoileus virginianus	198	97	99
2016	Aug	20	Culex cedecei	Mahogany Hammock East	Mammalia	Sigmodon hispidus	673	27	99
2016	Aug	20	Culex cedecei	Mahogany Hammock East	Mammalia	Sigmodon hispidus	622	31	97
2016	Aug	20	Culex cedecei	Mahogany Hammock East	Mammalia	Sigmodon hispidus	625	31	98
2016	Aug	20	Culex cedecei	Mahogany Hammock East	NR	NR	NR	NR	NR
2016	Aug	20	Culex cedecei	Mahogany Hammock East	Mammalia	Sigmodon hispidus	601	32	98
2016	Aug	20	Culex cedecei	Mahogany Hammock East	NR	NR	NR	NR	NR
2016	Aug	20	Culex cedecei	Mahogany Hammock East	Mammalia	Sigmodon hispidus	626	29	99
2016	Aug	20	Culex cedecei	Mahogany Hammock East	NR	NR	NR	NR	NR
2016	Aug	18	Culex cedecei	Mahogany Hammock East	Mammalia	Sigmodon hispidus	215	87	99
2016	Aug	18	Culex cedecei	Mahogany Hammock East	Mammalia	Sigmodon hispidus	214	92	98
2016	Aug	18	Culex cedecei	Mahogany Hammock East	Mammalia	Sigmodon hispidus	214	92	98
2016	Aug	18	Culex cedecei	Mahogany Hammock East	NR	NR	NR	NR	NR
2016	Aug	17	Culex cedecei	Mahogany Hammock East	Mammalia	Sigmodon hispidus	215	92	98
2016	Aug	17	Culex cedecei	Mahogany Hammock East	Mammalia	Sigmodon hispidus	221	85	97
2016	Aug	17	Culex cedecei	Mahogany Hammock East	Mammalia	Sigmodon hispidus	214	87	99
2016	Aug	17	Culex cedecei	Mahogany Hammock East	Mammalia	Sigmodon hispidus	217	86	98
2016	Aug	17	Culex cedecei	Mahogany Hammock East	Mammalia	Sigmodon hispidus	217	91	97
2016	Aug	17	Culex cedecei	Mahogany Hammock East	Mammalia	Sigmodon hispidus	219	90	98
2016	Aug	17	Culex cedecei	Mahogany Hammock East	Mammalia	Sigmodon hispidus	218	88	99
2016	Aug	17	Culex cedecei	Mahogany Hammock East	NR	NR	NR	NR	NR
2016	Aug	17	Culex cedecei	Mahogany Hammock East	Mammalia	Sigmodon hispidus	216	91	98
2016	Aug	17	Culex cedecei	Mahogany Hammock East	Mammalia	Sigmodon hispidus	221	85	99
2015	Dec	15	Culex cedecei	Pa-hay-okee South	Mammalia	Sigmodon hispidus	213	92	98
2015	Dec	15	Culex cedecei	Snake Bight Trail	Mammalia	Procyon lotor	NR	78	99
2016	Feb	17	Culex cedecei	Snake Bight Trail	Mammalia	Sigmodon hispidus	220	85	95
2016	Feb	17	Culex cedecei	Snake Bight Trail	Mammalia	Rattus norvegicus/Rattus rattus	218	84	99
2016	Feb	17	Culex cedecei	Snake Bight Trail	Mammalia	Peromyscus gossypinus	217	86	98
2016	Feb	17	Culex cedecei	Snake Bight Trail	Mammalia	Peromyscus gossypinus	216	86	99
2016	Feb	18	Culex cedecei	Snake Bight Trail	Mammalia	NR	NR	NR	NR
2016	May	4	Culex cedecei	Snake Bight Trail	Mammalia	Rattus norvegicus/Rattus rattus	221	84	97
2016	May	4	Culex cedecei	Snake Bight Trail	Mammalia	Homo sapiens sapiens	NR	81	99
2016	May	4	Culex cedecei	Snake Bight Trail	Mammalia	Homo sapiens sapiens	NR	85	99
2016	May	4	Culex cedecei	Snake Bight Trail	Mammalia	Rattus norvegicus/Rattus rattus	217	84	96
2016	May	3	Culex cedecei	Snake Bight Trail	Mammalia	NR	219	85	96
2016	May	3	Culex cedecei	Snake Bight Trail	Mammalia	Homo sapiens sapiens	NR	87	99
2016	May	3	Culex cedecei	Snake Bight Trail	Mammalia	Rattus norvegicus/Rattus rattus	216	86	98
2016	Jun	10	Culex cedecei	Snake Bight Trail	Mammalia	Procyon lotor	220	88	99
2016	Jun	10	Culex cedecei	Snake Bight Trail	Mammalia	Sigmodon hispidus	219	85	99
2016	Jun	10	Culex cedecei	Snake Bight Trail	NR	NR	NR	NR	NR
2016	Jun	10	Culex cedecei	Snake Bight Trail	Mammalia	Sigmodon hispidus	223	79	99
2016	Jun	10	Culex cedecei	Snake Bight Trail	Mammalia	Rattus norvegicus/Rattus rattus	218	87	98
2016	Jun	11	Culex cedecei	Snake Bight Trail	Mammalia	NR	216	90	96
2016	Jun	12	Culex cedecei	Snake Bight Trail	NR	NR	NR	NR	NR
2016	Jun	12	Culex cedecei	Snake Bight Trail	NR	NR	NR	NR	NR
2016	Jun	13	Culex cedecei	Snake Bight Trail	Mammalia	Homo sapiens sapiens	NR	90	99
2016	Feb	18	Culex cedecei	Snake Bight Trail	Mammalia	Sigmodon hispidus	224	83	98
2016	May	3	Culex cedecei	Snake Bight Trail	Mammalia	Rattus norvegicus/Rattus rattus	216	86	99
2016	Feb	16	Culex cedecei	Snake Bight Trail	Mammalia	Peromyscus gossypinus	219	85	97
2016	Feb	16	Culex cedecei	Snake Bight Trail	NR	NR	NR	NR	NR
2016	Feb	16	Culex cedecei	Snake Bight Trail	Mammalia	Sigmodon hispidus	220	85	97
2016	Aug	18	Culex cedecei	Snake Bight Trail	NR	NR	NR	NR	NR
2016	Aug	17	Culex cedecei	Snake Bight Trail	Mammalia	Rattus norvegicus/Rattus rattus	217	88	99
2016	Aug	19	Culex cedecei	Snake Bight Trail	Mammalia	Oryzomys palustris	232	84	100
2016	Jun	12	Culex cedecei	Long Pine Key North	Mammalia	Sigmodon hispidus	213	92	98
2016	Jun	12	Culex cedecei	Long Pine Key North	Mammalia	Sigmodon hispidus	217	90	97
2016	Jun	13	Culex cedecei	Long Pine Key North	Mammalia	Neotoma floridana	220	78	95
2016	Jun	13	Culex cedecei	Long Pine Key North	Mammalia	Sigmodon hispidus	217	86	97
2016	Jun	14	Culex cedecei	Long Pine Key North	Mammalia	Sigmodon hispidus	216	86	99
2016	Jun	14	Culex cedecei	Long Pine Key North	Mammalia	Sigmodon hispidus	212	93	98
2016	Jun	14	Culex cedecei	Long Pine Key North	Mammalia	Sigmodon hispidus	217	90	97
2016	Aug	19	Culex cedecei	Long Pine Key North	NR	NR	NR	NR	NR
2016	Aug	17	Culex cedecei	Long Pine Key North	Mammalia	Sigmodon hispidus	217	90	97
2016	Aug	17	Culex cedecei	Long Pine Key North	NR	NR	NR	NR	NR
2016	Aug	20	Culex cedecei	Long Pine Key North	Mammalia	Sigmodon hispidus	216	87	99
2016	Aug	20	Culex cedecei	Long Pine Key North	Mammalia	Sigmodon hispidus	212	93	98
2016	Aug	20	Culex cedecei	Long Pine Key North	Mammalia	Sigmodon hispidus	213	92	98
2016	Aug	20	Culex cedecei	Long Pine Key North	Mammalia	Sigmodon hispidus	213	92	98
2016	Aug	20	Culex cedecei	Long Pine Key North	Mammalia	Sigmodon hispidus	216	91	98
2016	Aug	20	Culex cedecei	Long Pine Key North	NR	NR	NR	NR	NR
2016	Aug	20	Culex cedecei	Long Pine Key North	Mammalia	Sigmodon hispidus	217	91	98
2016	Aug	20	Culex cedecei	Long Pine Key North	NR	NR	NR	NR	NR
2016	Aug	20	Culex cedecei	Long Pine Key North	Mammalia	Peromyscus gossypinus	216	86	98
2016	Aug	20	Culex cedecei	Long Pine Key North	Mammalia	Sigmodon hispidus	215	92	97
2016	Aug	20	Culex cedecei	Long Pine Key North	Mammalia	Sigmodon hispidus	217	91	97
2016	Aug	20	Culex cedecei	Long Pine Key North	Mammalia	Sigmodon hispidus	217	91	98
2016	Aug	20	Culex cedecei	Long Pine Key North	Mammalia	Sigmodon hispidus	219	85	98
2016	Aug	20	Culex cedecei	Long Pine Key North	Mammalia	Sigmodon hispidus	221	78	99
2016	Aug	20	Culex cedecei	Long Pine Key North	Mammalia	Sigmodon hispidus	216	87	97
2016	Aug	20	Culex cedecei	Long Pine Key North	NR	NR	NR	NR	NR
2016	Aug	20	Culex cedecei	Long Pine Key North	Mammalia	Sigmodon hispidus	214	92	96
2016	Aug	20	Culex cedecei	Long Pine Key North	Mammalia	Sigmodon hispidus	215	87	97
2016	Aug	20	Culex cedecei	Long Pine Key North	Mammalia	Sigmodon hispidus	216	87	99
2016	Aug	16	Culex cedecei	Long Pine Key North	Mammalia	Sigmodon hispidus	214	92	98
2016	Aug	16	Culex cedecei	Long Pine Key North	Mammalia	Sigmodon hispidus	214	92	98
2016	Aug	16	Culex cedecei	Long Pine Key North	NR	NR	NR	NR	NR
2016	Aug	16	Culex cedecei	Long Pine Key North	Mammalia	Sigmodon hispidus	219	85	99
2016	Aug	16	Culex cedecei	Long Pine Key North	Mammalia	Sigmodon hispidus	216	87	99
2016	Aug	16	Culex cedecei	Long Pine Key North	Mammalia	Sigmodon hispidus	219	89	97
2016	Aug	16	Culex cedecei	Long Pine Key North	Mammalia	Sigmodon hispidus	216	87	97
2016	Aug	16	Culex cedecei	Long Pine Key North	Mammalia	Sigmodon hispidus	215	87	98
2016	Aug	16	Culex cedecei	Long Pine Key North	Mammalia	Sigmodon hispidus	215	87	99
2016	Aug	16	Culex cedecei	Long Pine Key North	Mammalia	Homo sapiens sapiens	222	85	95
2016	Aug	16	Culex cedecei	Long Pine Key North	NR	NR	NR	NR	NR
2016	Aug	16	Culex cedecei	Long Pine Key North	Mammalia	Sigmodon hispidus	216	91	98
2016	Aug	16	Culex cedecei	Long Pine Key North	NR	NR	NR	NR	NR
2016	Aug	16	Culex cedecei	Long Pine Key North	NR	NR	NR	NR	NR
2016	Aug	16	Culex cedecei	Long Pine Key North	Mammalia	Sigmodon hispidus	216	92	96
2016	Aug	16	Culex cedecei	Long Pine Key North	Mammalia	Sigmodon hispidus	216	92	95
2016	Aug	18	Culex cedecei	Long Pine Key North	Mammalia	Sigmodon hispidus	217	86	99
2016	Aug	18	Culex cedecei	Long Pine Key North	Mammalia	Sigmodon hispidus	216	90	97
2016	Aug	18	Culex cedecei	Long Pine Key North	Mammalia	Odocoileus virginianus	222	81	98
2016	Aug	18	Culex cedecei	Long Pine Key North	Mammalia	Sigmodon hispidus	215	91	96
2016	Aug	18	Culex cedecei	Long Pine Key North	Mammalia	Sigmodon hispidus	218	89	97
2016	Aug	18	Culex cedecei	Long Pine Key North	Mammalia	Sigmodon hispidus	217	87	98
2016	Aug	18	Culex cedecei	Long Pine Key North	Mammalia	Homo sapiens sapiens	226	83	98
2016	Aug	18	Culex cedecei	Long Pine Key North	Mammalia	Sigmodon hispidus	214	91	97
2016	Aug	18	Culex cedecei	Long Pine Key North	Mammalia	Sigmodon hispidus	212	93	98
2016	Aug	18	Culex cedecei	Long Pine Key North	Mammalia	Sigmodon hispidus	215	87	98
2016	Aug	18	Culex cedecei	Long Pine Key North	Mammalia	Sigmodon hispidus	222	84	98
2016	Aug	18	Culex cedecei	Long Pine Key North	Mammalia	Sigmodon hispidus	218	79	99
2016	Aug	18	Culex cedecei	Long Pine Key North	NR	NR	NR	NR	NR
2016	Aug	18	Culex cedecei	Long Pine Key North	NR	NR	NR	NR	NR
2016	Aug	18	Culex cedecei	Long Pine Key North	NR	NR	NR	NR	NR
2016	Aug	18	Culex cedecei	Long Pine Key North	NR	NR	NR	NR	NR
2016	Aug	18	Culex cedecei	Long Pine Key North	Mammalia	Sigmodon hispidus	216	91	98
2016	Aug	18	Culex cedecei	Long Pine Key North	Mammalia	Sigmodon hispidus	212	91	98
2016	Aug	18	Culex cedecei	Long Pine Key North	Mammalia	Sigmodon hispidus	213	83	100
2016	Aug	18	Culex cedecei	Long Pine Key North	Mammalia	Sigmodon hispidus	213	94	100
2016	Aug	18	Culex cedecei	Long Pine Key North	Mammalia	Sigmodon hispidus	220	89	98
2016	Aug	18	Culex cedecei	Long Pine Key North	NR	NR	NR	NR	NR
2016	Aug	18	Culex cedecei	Long Pine Key North	Mammalia	Sigmodon hispidus	212	93	98
*Dry season runs November-March; wet season April-October. NR, no result. Query length is the number of base pairs. Query cover is the overlap between query and reference (GenBank) sequences.
